# Supplementary material for: The effects of population management on wild ungulates: A systematic map of evidence for UK species
Source: PLoS One. 2022 Jun 10;17(6):e0267385. doi: 10.1371/journal.pone.0267385 (PMC9187068; doi:10.1371/journal.pone.0267385)
Supplement: S4 File — (XLSX) [file pone.0267385.s004.xlsx]

## Sheet: READ ME
S4. Database of articles excluded at the full-text level
Tab	Description
Summary	Summary of number of articles screened and excluded (with reasons) at the full-text level
Excluded	Title, publication year and source of excluded article with reasons for exclusion
Reason	Description
Language	Full text was not in the English language
Not found	Full text could not be located at the time of searching
Paywall	Full text could not be accessed due to paywall restrictions
Population	Did not meet eligibility criteria for population (e.g. because the study species was captive or an inelligbile sub-species)
Intervention	Did not meet eligibility criteria for intervention (e.g. because the intervention was not explicilty used to mitigate ecological impacts)
Comparator	Did not meet eligibility criteria for comparator (e.g. because no alternative site or time-period was used as a control and/or responses were not reported in relation to intervention intensity)
Outcome	Did not meet eligibility criteria for outcome (e.g. because responses to interventions were based on environmental indicators such as browsing damage etc.)
Simulations	Study results were based on model simulations and not real-world populations
Not PR	Not primary research (e.g. reviews or meta-analyses)

## Sheet: Summary
Articles screened at full-text level	297
Total duplicates (20 + 9 'grey' literature)	29
Language	26
Not found	22
Paywall	7
Total unretievable	55
Exclusion criteria (Population)	13
Exclusion criteria (Intervention)	20
Exclusion criteria (Comparator)	32
Exclusion criteria (Outcome)	10
Simulations	14
Not primary research	1
Total excluded based on eligiblity criteria	90
Articles included total	123

## Sheet: Excluded
TITLE	SOURCE	YEAR	REASON
A preliminary investigation into the effects of hunting on three large ungulate species in Peninsular Malaysia, with implications for tiger conservation	Malayan Nature Journal_x000D_	2011	Comparator
A short-term evaluation of feral pig eradication at Willandra in western New-South-Sales Australia	Australian Wildlife Research	1983	Paywall
A Slow Life in Hell or a Fast Life in Heaven: Demographic Analyses of Contrasting Roe Deer Populations	Journal of Animal Ecology	2009	Simulations
A stepwise approach to understanding and effectively mitigating human-wildlife interactions	Thesis	2017	Comparator
A study of the effects of human disturbance on habitat use behaviour and diet composition in red deer Cervus elaphus	Thesis	2005	Duplicate
A study of the effects of human disturbance on habitat use, behaviour and diet composition in red deer (Cervus elaphus L. )	European Journal of Wildlife Research	2011	Intervention
Aerial survey methodology and the cost of control for feral goats in Western Queensland	Wildlife Research_x000D_	1998	Paywall
Age and causes of mortality among old red deer (Cervus elaphus L.) in the Harz	Zeitschrift fuer Jagdwissenschaft_x000D_	1998	Language
Age Structure and Sex Ratio in a Population of Harvested Feral Pigs in New Zealand	Acta Theriologica	1989	Comparator
An integrated analysis into the causes of ungulate mortality in the Wanda Mountains (Heilongjiang Province, China) and an evaluation of habitat quality	Biological Conservation_x000D_	2011	Intervention
Analysis of the fallow deer management in the game preserve Bien of the Forest School Enterprise of the Technical University in Zvolen	Acta Facultatis Forestalis Zvolen - Slovakia_x000D_	1999	Language
Anthropogenic factors predict movement of an invasive species	Ecosphere_x000D_	2017	Intervention
Anti-browsing effects of birch bark extract on fallow deer	European Journal of Forest Research_x000D_	2013	Population
Aspects of the ecology of feral goats (Capra (domestic)) in the Southern Uplands	Thesis	1982	Duplicate
Assessing Progress in Deer Management - Report to the Scottish Government from Scottish Natural Heritage 2019	NA	2019	Comparator
Assessing the efficacy of aerial culling of introduced wild deer in New Zealand with analytical decomposition of predation risk	Biological Invasions_x000D_	2018	Outcome
Assessment of an animal-control campaign in the Harper-Avoca catchment	New Zealand Forest Res Notes_x000D_	1963	Not found
Assessment of the roe deer harvest and natural mortality reports from 5 administrative districts in North Rhine Westphalia West Germany with special reference to the reported sex ratios	Zeitschrift fuer Jagdwissenschaft_x000D_	1981	Not found
Bait consumption by, and 1080-based control of, feral pigs in the Mediterranean climatic region of south-western Australia	Wildlife Research_x000D_	2007	Comparator
Behaviour of white-tailed and fallow deer during winter supplemental feeding	Folia Zoologica_x000D_	1999	Intervention
Behavioural responses of red deer to fences of five different designs	Applied Animal Behaviour Science_x000D_	2001	Population
Behavioural responses of wild sika deer to life-size deer decoys	Bulletin Shinshu University Alpine Field Center_x000D_	2012	Language
Biology, reproduction and demography of wild boars affected by increased shooting due to the occurrence of the African swine fever virus	Zycie Weterynaryjne_x000D_	2019	Not found
Can compensatory culling offset undesirable evolutionary consequences of trophy hunting?	Journal of Animal Ecology_x000D_	2010	Simulations
Causes of fluctuations in the hunting kill of wild boar in the Saarland	Zeitschrift fuer Jagdwissenschaft_x000D_	1998	Language
Changes in red deer and chamois distribution and shooting trends	Allgemeine Forstzeitung_x000D_	1985	Not found
Changes in spatial patterns of sika deer distribution and herbivory of planted seedlings: a comparison before and after deer population control by culling	Journal of Forest Research_x000D_	2016	Outcome
Community-based wildlife management: A case study of sika deer in Japan	Human Dimensions of Wildlife	2008	Comparator
Comparison of effects of different methods of culling red deer (Cervus elaphus) by shooting on behaviour and post mortem measurements of blood chemistry, muscle glycogen and carcase characteristics	Animal Welfare	2011	Paywall
Contraception of Feral Pigs: A Potential Method for Population and Disease Control	NA	NA	Not found
Control of Ungulate Numbers in a Protected Area	Wildlife Society Bulletin	2001	Simulations
Costs and effectiveness of damage management of an overabundant species (Sus scrofa) using aerial gunning	Wildlife Research_x000D_	2018	Paywall
Current problems of roe deer capreolus-capreolus management in Hungary	Folia Zoologica_x000D_	1990	Not found
Deer in protected areas and hunting management in the Stelvio National Parks	Georgofili_x000D_	2017	Language
Deer Management in Scotland - Report to the Scottish Government from Scottish Natural Heritage - 2016	Scottish Natural Heritage Report	2016	Duplicate
Deer Management in Scotland - Report to the Scottish Government from Scottish Natural Heritage - 2019	Scottish Natural Heritage Report	2019	Duplicate
Deer Management in Scotland: Report to the Scottish Government from Scottish Natural Heritage 2016	NA	2016	Comparator
Demography of a wild boar (Sus scrofa, L.) population in Tuscany, Italy	Gibier Faune Sauvage_x000D_	1995	Comparator
Detecting changes in deer distribution	Deer, Journal of the British Deer Society_x000D_	2015	Not found
Diet and condition of wild boar, Sus scrofu scrofu, without supplementary feeding	Journal of Zoology (London)	1994	Intervention
Diet of wild boar (Sus scrofa) in a protected area of Argentina: the importance of baiting	Mammal Research_x000D_	2015	Outcome
Different hunting strategies select for different weights in red deer	Biology letters_x000D_	2005	Comparator
Distribution hunting kill and trophy size of sika deer Cervus-nippon-nippon Temminck 1838 in Czechoslovakia	Zeitschrift fuer Jagdwissenschaft_x000D_	1990	Language
Effect of balanced supplementary feeding in winter on qualitative and quantitative changes in the population of microbes colonizing the rumen of red deer	Medycyna Weterynaryjna_x000D_	2018	Intervention
Effect of microencapsulation on the efficacy of deer and rabbit repellent Daphne	International Journal of Pest Management_x000D_	1999	Outcome
Effect of supplemental winter feeding of ungulates on prolificacy	Russian Agricultural Sciences_x000D_	2007	Population
Effect of the GnRH vaccine GonaCon on the fertility, physiology and behaviour of wild boar	Wildlife Research_x000D_	2008	Population
Effectiveness of a highway overpass to promote landscape connectivity and movement of moose and roe deer in Sweden	Landscape and Urban Planning_x000D_	2008	Intervention
Effectiveness of four electric fences for preventing sika deer entry into meadows	Farm work research: journal of Farm Work Society of Japan_x000D_	2016	Language
Effects of immunocontraception on behavior in fallow deer (Dama dama)	Zoo Biology_x000D_	2008	Population
Effects of monoterpene odors on food selection by red deer calves (Cervus elaphus)	Journal of chemical ecology	1987	Population
Effects of selective hunting on male red deer	Zeitschrift fuer Jagdwissenschaft_x000D_	1989	Language
Effects of simulated removal activities on movements and space use of feral swine	European Journal of Wildlife Research_x000D_	2016	Simulations
Effects of supplemental feeding on the body condition and reproductive state of wild boar Sus scrofa in Luxembourg	Thesis	2008	Duplicate
Effects of supplemental feeding on the body condition and reproductive state of wild boar Sus scrofa in Luxembourg	Thesis	2008	Intervention
Efficiency of different spatial and temporal strategies for reducing vertebrate pest populations	Ecological Modelling_x000D_	2017	Simulations
Epidemiology and control of an outbreak of classical swine fever in wild boar in Switzerland	Veterinary Record_x000D_	2002	Comparator
Evaluation of Fencing to Control Feral Pig Movement	Australian Wildlife Research	1983	Population
Evolutionary responses to harvesting in ungulates	Journal of Animal Ecology_x000D_	2007	Simulations
Factors affecting the relative densities of red and roe deer in Scottish forests	Thesis	1993	Duplicate
Feral goat control in Egmont National Park, New Zealand, and the implications for eradication	Wildlife Research_x000D_	2003	Outcome
Field Test of GonaConTM Immunocontraceptive Vaccine in Free-Ranging Female Fallow Deer	Proceedings of the 23rd Vertebr. Pest Conf.	2008	Outcome
Field trials on efficiency of odour repellent - Duftzaun in game deterring	Sylwan_x000D_	1996	Paywall
Forest management and hunting in areas adjacent to national parks: the example of the Magura National Park	Lesne Prace Badawcze_x000D_	2017	Intervention
Genetic diversity and population genetic structure of red deer (Cervus elaphus) in the Scottish mainland, inferred by microsatellite markers and mitochondrial DNA control region sequences	Thesis	2006	Comparator
Genetic implications of reduced survival of male red deer Cervus elaphus under harvest	Wildlife Biology_x000D_	2006	Simulations
Goats eradicated from Aldabra Atoll	Aliens: The Invasive Species Bulletin_x000D_	2013	Not PR
Habitat effects and shooting techniques on two wild boar (Sus scrofa) populations in Spain and Portugal	Zeitschrift fuer Jagdwissenschaft_x000D_	2003	Comparator
Home range size estimates of red deer in Germany: Environmental, individual and methodological correlates	European Journal of Wildlife Research	2014	Intervention
How does supplementary feeding affect endoparasite infection in wild boar?	Parasitology Research_x000D_	2017	Intervention
Human disturbance of roe deer and red deer: preliminary results	Communicationes Instituti Forestalis Fenniae_x000D_	1984	Language
Hunter feedback of individually marked wild boar Sus scrofa L.: Dispersal and efficiency of hunting in northeastern Germany	European Journal of Wildlife Research	2010	Comparator
Hunting as the main technique used to control wild pigs in Brazil	Wildlife Society Bulletin_x000D_	2018	Comparator
Hunting for a living: Wildlife trade, rural livelihoods and declining wildlife in the Hkakaborazi National Park, north Myanmar	Environmental Management	2011	Comparator
Impact of anthropogenic disturbance on the density and activity pattern of deer evaluated with respect to spatial scale	Mammalian Biology	2014	Population
Impact of human disturbance on home range movements and activity of red deer Cervus elaphus in a Danish environment	Danish Review of Game Biology_x000D_	1987	Not found
Impact of hunting on the estimation of density of a Mediterranean red deer (Cervus elaphus) population from the transect data	Gibier Faune Sauvage_x000D_	1995	Not found
Impact of supplementary feeding on winter home range size and activity patterns of female red deer (Cervus elaphus) in alpine regions	4th Symposium of the Hohe Tauern National Park for Research in Protected Areas	2009	Intervention
Impacts of Openings on the Efficiency of Regional Wildlife Control Fences for Damage by Sika Deer (Cervus nippon)	Journal of Agricultural Science Tokyo Nogyo Daigaku_x000D_	2014	Language
Intensive Management and Natural Genetic Variation in Red Deer (Cervus elaphus)	Journal of Heredity_x000D_	2017	Intervention
Investigation of parasite infestation of roe deer in relation to increased hunting	Zeitschrift fuer Jagdwissenschaft_x000D_	1978	Language
Large herbivores in novel ecosystems - Habitat selection by red deer (Cervus elaphus) in a former brown-coal mining area	PLoS One_x000D_	2017	Intervention
Long-term effects of immunocontraception on wild boar fertility, physiology and behaviour	Wildlife Research_x000D_	2012	Population
Management of game populations in State Game Enterprise 'Vitoshko-Studena' II. Capreolus capreolus L	Nauka za Gorata_x000D_	2010	Language
Management of Sika-deer in Hokkaido. The effects of forest management and hunting on the deer populations	Research Bulletins of the College Experiment Forests, Hokkaido University_x000D_	1988	Language
Management practices and their association with Mycobacterium tuberculosis complex prevalence in red deer populations in Southwestern Spain	Preventive Veterinary Medicine_x000D_	2011	Intervention
Manipulating resource use by goats with predator fecal odors	Wildlife Society Bulletin_x000D_	2012	Population
Maturation trends in red deer females over 39 years in harvested populations	Journal of Animal Ecology_x000D_	2009	Comparator
Measuring the Demographic and Genetic Effects of Pest Control in a Highly Persecuted Feral Pig Population	Journal of Wildlife Management	2006	Comparator
Model test for roe deer [hunting] in Laab	AFZ/Der Wald, Allgemeine Forst Zeitschrift f	2000	Not found
Modeling the impact of selective harvesting on red deer antlers	Journal of Wildlife Management_x000D_	2016	Simulations
Modelling of poisoning for vertebrate pest control, with emphasis on poisoning feral pigs	Ecological Modelling_x000D_	1992	Simulations
On the effectiveness of selective hunting according to antler characteristics for red deer	Zeitschrift fuer Jagdwissenschaft_x000D_	1992	Not found
Optimal bait density for delivery of acute toxicants to vertebrate pests	Journal of Pest Science	2020	Simulations
Performance and Population Dynamics in Relation to Management of Red Deer Cervus elaphus at Glenfeshie, Inverness	Biological Conservation	1986	Comparator
Perverse Consequences of Infrequently Culling a Pest	Bulletin of Mathematical Biology	2010	Simulations
Plastic response by a small cervid to supplemental feeding in winter across a wide environmental gradient	Ecosphere_x000D_	2017	Intervention
Population dynamics and resource use of red deer after release from harvesting in New Zealand	New Zealand Journal of Ecology_x000D_	2010	Comparator
Population dynamics of wild boar (Sus scrofa) in Navarra (N. Iberian peninsula)	Miscel.l	1996	Language
Population structure, habitat features and genetic structure of managed red deer populations	European Journal of Wildlife Research_x000D_	2012	Intervention
Possibility of agronomical techniques for reducing crop damage by sika deer	Mammal Study_x000D_	2010	Intervention
Potential effects of incorporating fertility control into typical culling regimes in wild pig populations	PLoS ONE_x000D_	2017	Simulations
Present status of a wild boar (Sus scrofa) population estimated by sighting per unit effort (SPUE), and relationships to snowfall, vegetation, hunting effort, agricultural damages and the SPUE of Sika deer (Cervus nippon)	Honyurui Kagaku_x000D_	2008	Not found
Protection by culling: The crux of red deer management in National Parks	Eco Mont-Journal on Protected Mountain Areas Research	2019	Simulations
Red deer (Cervus elaphus) spatial use in the Italian alps: Home range patterns, seasonal migrations, and effects of snow and winter feeding	Ethology, Ecology & Evolution	2006	Intervention
Red deer research on the Isle of Rum NNR management implications	Scottish Natural Heritage Report	2015	Comparator
Reducing Eurasian wild boar (Sus scrofa) population density as a measure for bovine tuberculosis control: Effects in wild boar and a sympatric fallow deer (Dama dama) population in Central Spain	Preventive Veterinary Medicine_x000D_	2013	Outcome
Reintroduction and hunting harvest of the wild boar (Sus scrofa Linnaeus,1758) (Mammalia, Suidae) in the Peloponnesus, southern Greece	Journal of Biological Research-Thessaloniki	2008	Comparator
Results of a 15-year investigation of parasitization in a roe deer population in the Steigerwald	Waldhygiene	1989	Language
Results of the management of roe deer	Gorsko Stopanstvo_x000D_	1978	Not found
Seasonal patterns of resource selection by introduced sika deer (Cervus nippon) in Kaweka Forest Park Recreational Hunting Area, New Zealand	New Zealand Journal of Ecology_x000D_	2015	Comparator
Seasonal variation in group size and sex and age composition in a Danish red deer Cervus elaphus population under heavy hunting pressure	Danish Review of Game Biology_x000D_	1987	Not found
Seasonal variation in the home range and habitat selection by roe deer in a Mediterranean area: the case of an adult female and male	Revue d'Ecologie (la Terre et la Vie)_x000D_	1999	Not found
Snaring to control feral pig Sus scrofa in a remote Hawaiian rain forest	Biological Conservation	1993	Population
SNH Assessing Progress in Deer Management	Scottish Natural Heritage Report	2019	Comparator
Some characteristics of the population dynamics of wild boar Sus-scrofa-scrofa in a hunter environment	Gibier Faune Sauvage_x000D_	1987	Language
Study of technical development using olfactory stimuli and auditory stimuli for behavior control of wild boar	Journal of Azabu University_x000D_	2007	Not found
Successful new hunting strategies in forest districts of North Hessen	AFZ, Allgemeine Forst Zeitschrift_x000D_	1993	Language
Supplemental Feeding Reduces Natural Selection in Juvenile Red Deer	Ecography	2002	Intervention
Target oriented deer hunting with special consideration of the roe deer	AFZ/Der Wald, Allgemeine Forst Zeitschrift f	2012	Language
The critical role of infectious disease in compensatory population growth in response to culling	American Naturalist_x000D_	2019	Outcome
The demography of feral pigs (Sus scrofa) in Kosciusko National Park, New South Wales	Wildlife Research_x000D_	1993	Paywall
The disturbing effects of orienteering and hunting on roe deer Capreolus capreolus	Danish Review of Game Biology_x000D_	1987	Not found
The effect of a one time hunting of red deer in an area of the Swiss National Park	Zeitschrift fuer Jagdwissenschaft_x000D_	1996	Not found
The effect of culling on a roe deer Capreolus capreolus L. population	Thesis	1997	Duplicate
The effect of culling red deer, Cervus elaphus (L.), on their helminth fauna in the Slowinski National Park (Poland)	Acta Parasitologica_x000D_	1994	Language
The effect of hunting with dogs on the numbers and movements of feral pigs sus-scrofa and the subsequent success of poisoning exercises in Namadgi national park Australian Capital Territory Australia	Australian Wildlife Research_x000D_	1989	Paywall
The effectiveness of game warning reflectors and the suitability of game passages	Zeitschrift fuer Jagdwissenschaft_x000D_	1984	Not found
The effectiveness of hunting roe deer in thicket stands	Zeitschrift f	1989	Language
The Effects of Landscape Components, Wildlife Behavior and Hunting Methods on Hunter Effort and Hunting Efficiency of Sika Deer	Wildlife Biology	2017	Comparator
The evaluation of roe deer mortality in North Rhine Westfalia from 1982-83 to 1989-90 in comparison to the hunting kill	Zeitschrift fuer Jagdwissenschaft_x000D_	1991	Language
The feral goats of raoul island, and some effects of hunting on their body size and population density	New Zealand Journal of Zoology	1978	Comparator
The impact of management practices and past demographic history on the genetic diversity of red deer (Cervus elaphus): an assessment of population and individual fitness	Biological Journal of the Linnean Society_x000D_	2014	Population
The interaction of Sika deer (Cervus nippon Temminck 1838) with lowland heath mosaics	Thesis	2010	Intervention
The interaction of Sika deer (Cervus nippon Temminck 1838) with lowland heath mosaics	Thesis	2010	Duplicate
The perturbation effect in wildlife systems: An emergent property of simple models	Thesis	2012	Simulations
The perturbation effect in wildlife systems: An emergent property of simple models	Thesis	2012	Duplicate
The principles and organization of selective shooting of deer Referat. Zhur., Biol., 1962, No. 18I375.	Sb Rabot Po Lesovodstvu I Okhotovedeniyu	1961	Language
The quality of European roe deer (Capreolus c. capreolus L.) and an assessment of breeding and hunting procedures realized in its population in forest divisions located in the Olsztyn District of the Polish Hunting Association	Acta Scientiarum Polonorum - Silvarum Colendarum Ratio et Industria Lignaria_x000D_	2006	Language
The quality of roe deer (Capreolus c. capreolus L.) and an assessment of the management of its populations in the Olsztyn district of the Polish Hunting Association	Polish Journal of Natural Sciences_x000D_	2006	Comparator
The relationships between Sika deer density, hunting pressure and damage to agriculture in Hyogo Prefecture	Humans and Nature_x000D_	2001	Language
The results of red deer management in the hunting grounds of Slovenske Beskydy Oravska Magura and Orava Czechoslovakia as demonstrated on an example of the Dolny Kubin district	Lesnictvi (Prague)_x000D_	1989	Not found
The role of the population structure in management of big game	Sylwan_x000D_	2002	Not found
The sociogenetic structure of a controlled feral pig population	Wildlife Research_x000D_	2005	Comparator
The State of Populations and Selective Hunting of Game Ungulates in the Middle Urals	Russian Journal of Ecology	2002	Comparator
Trapping efficacy to control the wild Boar (Sus scrofa) population in Islamabad, Pakistan	Pure and Applied Biology	2016	Comparator
Trial results of the use of a Duftzaun (scent fence) to prevent game losses due to traffic accidents	Zeitschrift fuer Jagdwissenschaft	1994	Population
Utilization of grassland and effect of electric fence on sika deer in Kirigamine Highland, Nagano	Bulletin Shinshu University Alpine Field Center_x000D_	2013	Language
Variation in density of red deer (Cervus elaphus L.) in an area of the international part of the Tejo River: the influence of habitat, pasture and hunting	Silva Lusitana_x000D_	1997	Language
Who wants to live forever? roe deer survival in a favourable environment	Ecological Research	2009	Comparator
Wild boar (Sus scrofa) harvesting using the espera hunting method: Side effects and management implications	European Journal of Wildlife Research	2010	Comparator
Wild boar kills and wild boar distribution in lower Franconia West Germany	Waldhygiene_x000D_	1977	Not found
Wild deer in Wales, their impact and management in agriculture, private forestry and woodlands managed for conservation in Wales	Thesis	2010	Outcome
Wildlife management practices associated with pathogen exposure in non-native wild pigs in Florida, U.S.	Viruses	2019	Outcome
