# Supplementary material for: The effects of population management on wild ungulates: A systematic map of evidence for UK species
Source: PLoS One. 2022 Jun 10;17(6):e0267385. doi: 10.1371/journal.pone.0267385 (PMC9187068; doi:10.1371/journal.pone.0267385)
Supplement: S5 File — (XLSX) [file pone.0267385.s005.xlsx]

## Sheet: READ ME
S5. Systematic map database
Tab	Description
Database	Systematic map database
Intervention	Descriptions of intervention categories
Outcome	Descriptions of outcome categories
Code used in the systematic map database
Study area	0=less than 1 km2
Duration	0=less than 1 year
	Between years is assumed not to be inclusive i.e. 2006-2011 = 5 years
	* = Range of years from multiple datasets (excluded from summary statistics)
Species	SS=Sus scrofa (wild pigs)

## Sheet: Database
AUTHOR	YEAR	TITLE	SOURCE_TITLE	SOURCE	VOLUME	PAGES	DOI	STUDY_ID	COUNTRY_1	COUNTRY_2	COUNTRY_3	STUDY_AREA_TOTAL_KM2	DURATION_YEARS	SPECIES_1	SPECIES_2	SPECIES_3	INTERVENTION_1	INTERVENTION_2	INTERVENTION_3	INTERVENTION_4	INTERVENTION_5	RESPONSE_DATA_1	RESPONSE_DATA_2	RESPONSE_DATA_3	RESPONSE_DATA_4	OUTCOME_1	OUTCOME_2	OUTCOME_3	OUTCOME_4	OUTCOME_5	STUDY_DESIGN	STATUS_SPEC1	STATUS_SPEC2	STATUS_SPEC3
Arnold J.M., Gerhardt P., Steyaert S.M.J.G., Hochbichler E., Hackländer K.	2018	Diversionary feeding can reduce red deer habitat selection pressure on vulnerable forest stands, but is not a panacea for red deer damage	Forest Ecology and Management	Journal Article	407	166-173	10.1016/j.foreco.2017.10.050	1	Austria			131	2	Red			Diversionary					GPS relocation data				Habitat selection					BA	Native
Balčiauskas L., Varanauskas R., Bukelskis E.	2017	Impact of selective hunting on the trophy size of roe deer: Baltic example	North-Western Journal of Zoology	Journal Article	13	118-127		2	Lithuania	Latvia	Estonia	175000	5	Roe			Shooting (Ground)					Morphometric measurements				Morphology					CI	Native
Barasona J.A., VerCauteren K.C., Saklou N., Gortazar C., Vincente J.	2013	Effectiveness of cattle operated bump gates and exclusion fences in preventing ungulate multi-host sanitary interaction	Preventive Veterinary Medicine	Journal Article	111	42-50	10.1016/j.prevetmed.2013.03.009	3	Spain			4.99	4	Red	Roe	SS	Fencing	Gates/Grates/Obstructions				Camera trap images				Presence					BACI	Native	Native	Native
Barron M.C., Anderson D.P., Parkes J.P., Ohukani'ohi' S.M., Lii G.	2011	Evaluation of feral pig control in Hawaiian protected areas using Bayesian catch-effort models	New Zealand Journal of Ecology	Journal Article	35	182-188		4	USA (Hawaii)			58.83	2	SS			Shooting (Drivers)					Cull records				Population size					BA	NonNative
Bateson P., Bradshaw E.	1997	Physiological effects of hunting red deer (Cervus elaphus)	Proceedings of the Royal Society B: Biological Sciences	Journal Article	264	1707-1714	10.1098/rspb.1997.0237	5	UK			NA	1	Red			Shooting (Drivers)					Analysis of blood/tissue samples				Physiology					CI	Native
Beaumont D., Dugan D., Evans G., Taylor S.	1995	Deer Management and Tree Regeneration in the RSPB Reserve at Abernethy Forestry	Scottish Forestry	Report				6	UK			18.89	5	Red			Shooting (Ground)					Distance sampling	Dung counts			Population size					OBS	Native
Benhaiem S., Delon M., Lourtet B., Cargnelutti B., Aulagnier S., Hewison A.J.M., Morellet N., Verheyden H.	2008	Hunting increases vigilance levels in roe deer and modifies feeding site selection	Animal Behaviour	Journal Article	76	611-618	10.1016/j.anbehav.2008.03.012	7	France			80	2	Roe			Shooting (Drivers)					Behavioural observations	GPS site location data			Vigilance	Habitat selection				BA	Native
Benten A., Balkenhol N., Vor T., Ammer C.	2019	Wildlife warning reflectors do not alter the behavior of ungulates to reduce the risk of wildlife-vehicle collisions	European Journal of Wildlife Research	Journal Article	65		10.1007/s10344-019-1312-4	8	Germany			2300	1	Roe	SS		Deterrent (Visual)					Video recordings				Non-specific					BACI	Native	Native
Boadella M., Vincente J., Ruiz-Fons F., de la Fuente J., Gortázar C.	2012	Effects of culling Eurasian wild boar on the prevalence of Mycobacterium bovis and Aujeszky's disease virus	Preventive Veterinary Medicine	Journal Article	107	214-221	10.1016/j.prevetmed.2012.06.001	9	Spain			NA	11	SS			Shooting (Drivers)					Dung counts				Population size					BACI	Native
Bocci A., Angelini I., Brambilla P., Monaco A., Lovari S.	2012	Shifter and resident red deer: Intrapopulation and intersexual behavioural diversities in a predator-free area	Wildlife Research	Journal Article	39	573-582	10.1071/WR12037	10	Italy			606	4	Red			Shooting (Ground)					VHF radio relocation data				Spatial					BA	Native
Bonnot N., Morellet N., Verheyden H., Cargnelutti B., Lourtet B., Klein F., Hewison A.J.M	2013	Habitat use under predation risk: Hunting, roads and human dwellings influence the spatial behaviour of roe deer	European Journal of Wildlife Research	Journal Article	59	185-193	10.1007/s10344-012-0665-8	11	France			120	7	Roe			Shooting (Ground)	Shooting (Drivers)				GPS relocation data				Spatial	Habitat selection	Activity			OBS	Native
Brivio F., Grignolio S., Brogi R., Benazzi M., Bertolucci C., Apollonio M.	2017	An analysis of intrinsic and extrinsic factors affecting the activity of a nocturnal species: The wild boar	Mammalian Biology	Journal Article	84	73-81	10.1016/j.mambio.2017.01.007	12	Italy			120	2	SS			Shooting (Drivers)					GPS relocation data				Activity					BA	Native
Bullock, D.	1982	Aspects of the ecology of feral goats (Capra (domestic)) in the Southern Uplands	Thesis	Thesis		1-367		13	UK			NA	3	Goats			Shooting (Ground)					Population counts				Population size					OBS	NonNative
Bunbury N., Von Brandis R.V., Currie J.C., Van De Crommenacker J.V., Accouche W., Birch D., Seng L.C., Doak N., Haupt P., Haverson P., Jean-Baptiste M., Fleischer-Dogley F.	2018	Late stage dynamics of a successful feral goat eradication from the unesco world heritage site of Aldabra Atoll, Seychelles	Biological Invasions	Journal Article	20	1735-1747	10.1007/s10530-017-1657-0	14	Seychelles			152.5	5	Goats			Shooting (Ground)					GPS relocation data	Population counts			Presence					BA	NonNative
Caley P., Ottley B.	1995	The Effectiveness of Hunting Dogs for Removing Feral Pigs (Sus scrofa)	Wildlife Research	Journal Article	22	147-154		15	Australia			94	0	SS			Shooting (Drivers)	Trapping				Cull records				Population size					BA	NonNative
Campbell T., Long D., Leland B.	2010	Feral Swine Behavior Relative to Aerial Gunning in Southern Texas	Journal of Wildlife Management	Journal Article	74	337-341	10.2193/2009-131	16	USA			68	0	SS			Shooting (Aerial)					GPS relocation data				Movement	Spatial				BA	NonNative
Campbell T.A., Long D.B., Lavelle M.J., Leland B.R., Blankenship T.L., VerCauteren K.C.	2012	Impact of baiting on feral swine behavior in the presence of culling activities	Preventive Veterinary Medicine	Journal Article	104	249-257	10.1016/j.prevetmed.2012.01.001	17	USA			31	0	SS			Baiting	Trapping	Shooting (Ground)	Shooting (Drivers)	Shooting (Aerial)	GPS relocation data				Spatial	Movement				BACI	NonNative
Cellina S.	2008	Effects of supplemental feeding on the body condition and reproductive state of wild boar Sus scrofa in Luxembourg	Thesis	Thesis		1-184		18	Luxembourg			2586	2	SS			Baiting					Carcass inspection				Body condition	Fecundity				OBS	Native
Chassagneux A., Calenge C., Siat V., Mortz P., Baubet E., Saïd S.	2019	Proximity to the risk and landscape features modulate female red deer movement patterns over several days after drive hunts	Wildlife Biology	Journal Article	2019		10.2981/wlb.00545	19	France			26.7	4	Red			Shooting (Drivers)					GPS relocation data				Movement					BA	Native
Choquenot D., Kilgour R., Lukins B.	1993	An evaluation of feral pig trapping	Wildlife Research	Journal Article	20	41275	10.1071/WR9930015	20	Australia			50	0	SS			Trapping					Population counts	Proportional bait take			Population size					BA	NonNative
Clutton-Brock T., Lonergan M.	1994	Culling Regimes and Sex Ratio Biases in Highland Culling regimes and sex ratio biases in Highland red deer	Journal of Applied Ecology	Journal Article	31	521-527		21	UK			12	21	Red			Shooting (Ground)					Population counts				Sex ratio	Population size				BA	Native
Coulson T., Guinness F., Pemberton J., Clutton-Brock T.	2004	The demographic consequences of releasing a population of red deer from culling	Ecology	Journal Article	85	411-422		22	UK			12	27	Red			Shooting (Ground)					Population counts				Population size					BA	Native
Cowan D., van der Waal Z., Pidcock S., Gomm M., Stephens N., Brash M., White P.C.L., Mill A.C.	2020	Adaptive management of an invasive goat population	Mammal Review	Journal Article		44013		23	UK			NA	9	Goats			Immunocontraception					Population counts				Population size	Fecundity				BACI	NonNative
Cowled B.D., Gifford E., Smith M., Staples L., Lapidge S.J.	2006	Efficacy of manufactured PIGOUTÂ® baits for localised control of feral pigs in the semi-arid Queensland rangelands	Wildlife Research	Journal Article	33	427-437	10.1071/WR05083	24	Australia			NA	0	SS			Poisoning					Camera trap images	Cull records			Population size					BA	NonNative
Cruz F., Carrion V., Campbell K.J., Lavoie C., Donlan C.J.	2009	Bio-Economics of Large-Scale Eradication of Feral Goats From Santiago Island, GalÃ¡pagos	Journal of Wildlife Management	Journal Article	73	191-200	10.2193/2007-551	25	Ecuador (Galapagos)			584.65	5	Goats			Shooting (Drivers)	Shooting (Aerial)				Cull records	Population counts			Presence					BA	NonNative
Cruz F., Donlan C.J., Campbell K., Carrion V.	2005	Conservation action in the GalÃ pagos: Feral pig (Sus scrofa) eradication from Santiago Island	Biological Conservation	Journal Article	121	473-478	10.1016/j.biocon.2004.05.018	26	Ecuador (Galapagos)			584.65	26	SS			Shooting (Ground)	Poisoning				Camera trap images	Cull records			Presence					BA	NonNative
Davis M., Stephens P., Kjellander P.	2016	Beyond climate envelope projections: Roe deer survival and environmental change	Journal of Wildlife Management	Journal Article	80	452-464	10.1002/jwmg.1029	27	Sweden			12.5	17	Roe			Shooting (Ground)					Dung counts				Population size					BA	Native
De Boer H., Van Breukelen L., Hootsmans M., Van Wieren S.	2004	Flight distance in roe deer (Capreolus capreolus) and fallow deer (Dama dama) as related to hunting and other factors	Wildlife Biology	Journal Article	10	35-41	10.2981/wlb.2004.007	28	Netherlands			146.5	0	Roe	Fallow		Shooting (Ground)					Behavioural observations				Movement					CI	Native	NonNative
Delgado-Acevedo J., DeYoung R., Campbell T.	2013	Effects of local-scale removals on feral swine populations in southern Texas	International Journal of Pest Management	Journal Article	59	122-127	10.1080/09670874.2013.776723	29	USA			46	3	SS			Shooting (Aerial)	Trapping				Analysis of blood/tissue samples				Genetics					BA	NonNative
Dexter N.	1996	The Effect of an Intensive Shooting Exercise from a Helicopter on the Behaviour of Surviving Feral Pigs	Wildlife Research	Journal Article	23	435-441		30	Australia			250	0	SS			Shooting (Aerial)					VHF radio relocation data				Movement	Spatial				BA	NonNative
Ditchkoff S., Holtfreter R., Williams B.	2017	Effectiveness of a bounty program for reducing wild pig densities	Wildlife Society Bulletin	Journal Article	41	548-555	10.1002/wsb.787	31	USA			736.55	3	SS			Trapping	Shooting (Ground)				Capture-mark-recapture	Carcass inspection			Population size	Fecundity	Body condition			CI	NonNative
Ditchkoff S.S., Jolley D.B., Sparklin B.D., Hanson L.B., Mitchell M.S., Grand J.B.	2012	Reproduction in a population of wild pigs (Sus scrofa) subjected to lethal control	Journal of Wildlife Management	Journal Article	76	1235-1240	10.1002/jwmg.356	32	USA			72	2	SS			Baiting	Shooting (Ground)	Trapping			Camera trap images				Population size					CI	NonNative
Engeman R., Hershberger T., Orzell S., Felix R., Killian G., Woolard J., Cornman J., Romano D., Huddleston C., Zimmerman P., Barre C., Tillman E., Avery M.	2014	Impacts from control operations on a recreationally hunted feral swine population at a large military installation in Florida	Environmental Science and Pollution Research	Journal Article	21	7689-7697	10.1007/s11356-014-2727-9	33	USA			424.3	5	SS			Baiting	Shooting (Ground)	Trapping			Passive tracking index	Cull records			Population size					BA	NonNative
Fairweather A.	1997	The effect of culling on a roe deer (Capreolus capreolus L.) population	Thesis	Thesis		1-151		34	UK			31.25	3	Roe			Shooting (Ground)					Dung counts	Carcass inspection			Population size	Body condition	Fecundity	Age structure	Diet	CI	Native
Fattebert J., Baubet E., Slotow R., Fischer C.	2017	Landscape effects on wild boar home range size under contrasting harvest regimes in a human-dominated agro-ecosystem	European Journal of Wildlife Research	Journal Article	63		10.1007/s10344-017-1090-9	35	France	Switzerland		680	5	SS			Shooting (Ground)	Shooting (Drivers)				VHF radio relocation data				Spatial					BA	Native
Forsyth D.M., Ramsey D.S.L., Veltman C.J., Allen R.B., Allen W.J., Barker R.J., Jacobson C.L., Nicol S.J., Richardson S.J., Todd C.R.	2013	When deer must die: Large uncertainty surrounds changes in deer abundance achieved by helicopter- and ground-based hunting in New Zealand forests	Wildlife Research	Journal Article	40	447-458	10.1071/WR13016	36	New Zealand			108	8	Red	Sika		Shooting (Drivers)	Shooting (Aerial)				Dung counts				Population size					CI	NonNative	NonNative
Fraker M.A., Brown R.G., Gaunt G.E., Kerr J.A., Pohajdak B.	2002	Long-Lasting, Single-Dose Immunocontraception of Feral Fallow Deer in	The Journal of Wildlife Management	Journal Article	66	1141-1147		37	Canada			3.6	2	Fallow			Immunocontraception					Carcass inspection	Analysis of blood/tissue samples			Fecundity	Body condition				CI	NonNative
Frauendorf M., Gethöffer F., Siebert U., Keuling O.	2016	The influence of environmental and physiological factors on the litter size of wild boar (Sus scrofa) in an agriculture dominated area in Germany	Science of the Total Environment	Journal Article	541	877-882	10.1016/j.scitotenv.2015.09.128	38	Germany			4885	11	SS			Shooting (Drivers)					Carcass inspection				Fecundity					OBS	Native
Fruziński B., Łabudzki L.	1982	Sex and Age Structure of a Forest Roe Deer Population under Hunting Pressure	Acta Theriologica	Journal Article	27	377-384		39	Poland			80	5	Roe			Shooting (Ground)					Population counts				Age structure	Sex ratio				OBS	Native
Gamelon M., Besnard A., Gaillard J.M., Servanty S., Baubet E., Brandt S., Ginenez O.	2011	High hunting pressure selects for earlier birth date: Wild boar as a case study	Evolution	Journal Article	65	3100-3112	10.1111/j.1558-5646.2011.01366.x	40	France			110	22	SS			Shooting (Ground)					Capture-mark-recapture	Carcass inspection			Birth date					OBS	Native
Gehr B., Hofer E.J., Pewsner M., Ryser A., Vimercati E., Vogt K., Keller L.F.	2018	Hunting-mediated predator facilitation and superadditive mortality in a European ungulate	Ecology and Evolution	Journal Article	8	109-119	10.1002/ece3.3642	41	Switzerland			1500	4	Roe			Shooting (Ground)					GPS relocation data	Cull records			Movement	Interactions				CI	Native
Gentle M., Pople A.	2013	Effectiveness of commercial harvesting in controlling feral-pig populations	Wildlife Research	Journal Article	40	459-469	10.1071/WR13100	42	Australia			2400	3	SS			Shooting (Ground)					Aerial survey				Population size					OBS	NonNative
Gentsch R., Kjellander P., Röken B.	2018	Cortisol response of wild ungulates to trauma situations: hunting is not necessarily the worst stressor	European Journal of Wildlife Research	Journal Article	64		10.1007/s10344-018-1171-4	43	Sweden			NA	14	Roe	Red	Fallow	Shooting (Ground)	Shooting (Drivers)				Analysis of blood/tissue samples	Carcass inspection			Physiology					OBS	Native	Native	NonNative
Grignolio S., Merli E., Bongi P., Ciuti S., Apollonio M.	2011	Effects of hunting with hounds on a non-target species living on the edge of a protected area	Biological Conservation	Journal Article	144	641-649	10.1016/j.biocon.2010.10.022	44	Italy			86.12	4	Roe			Shooting (Drivers)					GPS relocation data				Spatial					CI	Native
Hagen R., Haydn A., Suchant R.	2018	Estimating red deer (Cervus elaphus) population size in the Southern Black Forest: the role of hunting in population control	European Journal of Wildlife Research	Journal Article	64		10.1007/s10344-018-1204-z	45	Germany			175	9	Red			Shooting (Ground)	Shooting (Drivers)				Cull records	Population counts	Track counts		Population size					OBS	Native
Hayes R., Riffell S., Minnis R., Holder B.	2009	Survival and Habitat Use of Feral Hogs in Mississippi	Southeastern Naturalist	Journal Article	8	411-426		46	USA			38.37	2	SS			Shooting (Ground)					VHF radio relocation data				Movement	Habitat selection	Survival/Mortality			OBS	NonNative
Heriot S., Asher J., Williams M.R., Moro D.	2019	The eradication of ungulates (sheep and goats) from Dirk Hartog Island, Shark Bay World Heritage Area, Australia	Biological Invasions	Journal Article	21	1789-1805	10.1007/s10530-019-01937-7	47	Australia			633	12	Sheep	Goats		Shooting (Ground)	Shooting (Aerial)				Aerial survey				Presence					BA	NonNative	NonNative
Honda T.	2019	A Sound Deterrent Prevented Deer Intrusions at the Intersection of a River and Fence	Mammal Study	Journal Article	44	269-274	10.3106/ms2019-0034	48	Japan			0	3	Sika			Deterrent (Audible)					Camera trap images				Spatial					BA	Native
Honda T.	2018	A technique for preventing wildlife intrusion via the intersection between drainage ditches and fences: Deer, macaque, raccoon dog, fox, and badger damage management	Crop Protection	Journal Article	113	29-32	10.1016/j.cropro.2018.07.012	49	Japan			0	3	Sika			Gates/Grates/Obstructions					Camera trap images				Spatial					BA	Native
Honda T., Kubota Y., Ishizama Y.	2020	Ungulates-exclusion grates as an adjoining facility to crop damage prevention fences	European Journal of Wildlife Research	Journal Article	66		10.1007/s10344-020-1362-7	50	Japan			0	3	SIka	SS		Gates/Grates/Obstructions					Camera trap images				Spatial					CI	Native	Native
Hone J., Pedersen H.	1980	Changes in a feral pig population after poisoning	Proceedings of the Vertebrate Pest Conference	Conference Proceedings	9	176-182		51	Australia			330	2	SS			Poisoning					Population counts				Population size					BA	NonNative
Hone J., Stone C.	1989	A Comparison and Evaluation of Feral Pig Management in Two National Parks	Wildlife Society Bulletin	Journal Article	17	419-425		52	Australia	USA		1839	3	SS			Poisoning	Shooting (Drivers)	Trapping	Baiting	Snaring	Dung counts	Track counts			Population size					OBS	NonNative
Ikeda T., Takahashi H., Igota H., Matsuura Y., Azumaya M., Yoshida T., Kaji K.	2019	Effects of culling intensity on diel and seasonal activity patterns of sika deer (Cervus nippon)	Scientific Reports	Journal Article	9		10.1038/s41598-019-53727-9	53	Japan			5.25	4	Sika			Shooting (Ground)	Trapping	Snaring	Baiting		Camera trap images				Activity					BA	Native
Jarnemo A., Wikenros C.	2014	Movement pattern of red deer during drive hunts in Sweden	European Journal of Wildlife Research	Journal Article	60	77-84	10.1007/s10344-013-0753-4	54	Sweden			320	3	Red			Shooting (Drivers)					GPS relocation data				Movement					BA	Native
Jayakody S., Sibbald A., Gordon I., Lambin X.	2008	Red deer Cervus elephus vigilance behaviour differs with habitat and type of human disturbance	Wildlife Biology	Journal Article	14	81-91	10.2981/0909-6396(2008)14[81:RDCEVB]2.0.CO;2	55	UK			NA	1	Red			Shooting (Ground)					Behavioural observations				Vigilance					BA	Native
Jerina K.	2012	Roads and supplemental feeding affect home-range size of Slovenian red deer more than natural factors	Journal of Mammalogy	Journal Article	93	1139-1148	10.1644/11-MAMM-A-136.1	56	Slovenia			2100	6	Red			Non-specific					VHF radio relocation data				Spatial	Habitat selection				OBS	Native
Kałuzilśrski J.	1982	Dynamics and Structure of a Field Roe Deer Population	Acta Theriologica	Journal Article	27	385-408		57	Poland			150	14	Roe			Shooting (Ground)					Population counts	Cull records	Carcass inspection		Population size	Sex ratio	Age structure	Survival/Mortality		OBS	Native
Kamei T., Takeda K. I., Izumiyama S., Ohshima K.	2010	The effect of hunting on the behavior and habitat utilization of sika deer (Cervus nippon)	Mammal Study	Journal Article	35	235-241	10.3106/041.035.0403	58	Japan			0.39	1	Sika			Shooting (Ground)					GPS relocation data				Spatial	Habitat selection				BA	Native
Keuling O., Stier N., Roth M.	2008	How does hunting influence activity and spatial usage in wild boar Sus scrofa L.?	European Journal of Wildlife Research	Journal Article	54	729-737	10.1007/s10344-008-0204-9	59	Germany			200	4	SS			Shooting (Drivers)					VHF radio relocation data				Activity	Spatial				OBS	Native
Knizewska W., Rekiel A.	2013	Changes in the size of population of the European wild boar Sus scrofa L. in the selected voivodeships in Poland during the years 2000-2011	Animal Science	Journal Article	52	59-66		60	Poland			NA	11	SS			Shooting (Ground)					Cull records				Population size					OBS	Native
Krull C.R., Stanley M.C., Burns B.R., Choquenot D., Etherington T.R.	2016	Reducing wildlife damage with cost-effective management programmes	PLoS ONE	Journal Article	11		10.1371/journal.pone.0146765	61	New Zealand			173.53	3	SS			Shooting (Drivers)					Cull records				Population size					BA	NonNative
Langvatn R., Loison A.	1999	Consequences of harvesting on age structure, sex ratio and population dynamics of red deer Cervus elaphus in central Norway	Wildlife Biology	Journal Article	5	213-223	10.2981/wlb.1999.026	62	Norway			NA	18	Red			Shooting (Ground)					Cull records	Capture-mark-recapture			Sex ratio	Age structure	Survival/Mortality			OBS	Native
Latham J.	1993	Factors affecting the relative densities of red and roe deer in Scottish forests	Thesis	Thesis				63	UK			388.68	3	Red	Roe		Shooting (Ground)					Dung counts				Population size					OBS	Native	Native
Lavelle M.J., Snow N.P., Halseth J.M., VanNatta E.H., Sanders H.N., VerCauteren K.C.	2018	Evaluation of movement behaviors to inform toxic baiting strategies for invasive wild pigs (Sus scrofa)	Pest Management Science	Journal Article	74	2504-2510	10.1002/ps.4929	64	USA			112.9	1	SS			Baiting					GPS relocation data				Spatial					CI	NonNative
Lone K., Loe L.E., Meisingset E.L., Stamnes I., Mysterud A.	2015	An adaptive behavioural response to hunting: Surviving male red deer shift habitat at the onset of the hunting season	Animal Behaviour	Journal Article	102	127-138	10.1016/j.anbehav.2015.01.012	65	Norway			6000	5	Red			Shooting (Ground)	Shooting (Drivers)				GPS relocation data				Movement	Survival/Mortality	Spatial			BACI	Native
Maillard D., Fournier P.	1995	Effects of shooting with hounds on size of resting range of wild boar (Sus scrofa L.) groups in Mediterranean habitat	Proceedings of 2nd International symposium on Wild Boar (Sus scrofa) and on order Suiformes	Conference Proceedings	3	102-107		66	France			NA	3	SS			Shooting (Drivers)					VHF radio relocation data				Spatial					BA	Native
Martin J., Vourc'h G., Bonnot N., Cargnelutti B., Chaval Y., Lourtet B., Goulard M., Hoch T., Plantard O., Hewison A.J.M., Morellet N.	2018	Temporal shifts in landscape connectivity for an ecosystem engineer, the roe deer, across a multiple-use landscape	Landscape Ecology	Journal Article	33	937-954	10.1007/s10980-018-0641-0	67	France			190	13	Roe			Shooting (Ground)	Shooting (Drivers)				GPS relocation data				Movement	Habitat selection				BA	Native
Martinez J.G., Carranza J., Fernández-Garcia J.L., Sánchez-Prieto C.B.	2002	Genetic Variation of Red Deer Populations under Hunting Exploitation in Southwestern	The Journal of Wildlife Management	Journal Article	66	1273-1282		68	Spain			NA	3	Red			Shooting (Drivers)					Analysis of blood/tissue samples				Genetics					CI	Native
McCann B., Garcelon D.	2008	Eradication of Feral Pigs From Pinnacles National Monument	Journal of Wildlife Management	Journal Article	72	1287-1295	10.2193/2007-164	69	USA			97	3	SS			Trapping	Shooting (Ground)	Shooting (Drivers)			Camera trap images	Track counts			Population size	Presence				BA	NonNative
McIlroy J., Braysher M., Saunders G.	1989	Effectiveness of a warfarin-poisoning campaign against feral pigs, sus scrofa, in Namadgi National Park, A.C.T.	Wildlife Research	Journal Article	16	195-202	10.1071/WR9890195	70	Australia			15.2	1	SS			Poisoning					VHF radio relocation data				Survival/Mortality					BACI	NonNative
McIlroy J., Gifford E.	1997	The 'Judas' pig technique: A method that, could enhance control programmes against feral pigs, Sus scrofa	Wildlife Research	Journal Article	24	483-491	10.1071/WR96109	71	Australia			37	2	SS			Poisoning					VHF radio relocation data				Population size					BA	NonNative
McIlroy J., Saillard R.	1989	The Effect of Hunting with Dogs on the Numbers and Movements of Feral Pigs, Sus scrofa, and the Subsequent Success of Poisoning Exercises in Namadgi National Park, A.C.T.	Australian Wildlife Research	Journal Article	16	353-363		72	Australia			30.52	1	SS			Shooting (Drivers)	Poisoning				VHF radio relocation data				Spatial	Survival/Mortality				BACI	NonNative
McIntosh R., Burlton F., Mcreddie G.	1995	Monitoring the density of a roe deer Capreolus capreolus population subjected to heavy hunting pressure	Forest Ecology and Management	Journal Article	79	99-106		73	UK			500	5	Roe			Shooting (Ground)					Dung counts	Carcass inspection			Population size	Fecundity				OBS	Native
Mitchell J.	1998	The effectiveness of aerial baiting for control of feral pigs (Sus scrofa) in North Queensland	Wildlife Research	Journal Article	25	297-303	10.1071/WR97009	74	Australia			70	0	SS			Shooting (Ground)	Trapping				Aerial survey				Population size					BA	NonNative
Nores C., Llaneza L., Álvarez M.	2008	Wild boar Sus scrofa mortality by hunting and wolf Canis lupus predation: An example in northern Spain	Wildlife Biology	Journal Article	14	44-51	10.2981/0909-6396(2008)14[44:WBSSMB]2.0.CO;2	75	Spain			300	2	SS			Shooting (Drivers)					Cull records	Track counts	Camera trap images	Population counts	Population size	Survival/Mortality				BA	Native
Nugent G.	1988	Successful control of fallow deer by recreational hunters in the Blue Mountains, Otago	New Zealand Journal of Forestry Science	Journal Article	18	239-252		76	New Zealand			142.51	1	Red			Shooting (Aerial)	Shooting (Ground)				Dung counts				Population size	Habitat selection				OBS	NonNative
Nugent G., Sweetapple P.	1989	The impact of three deer hunting regimes in northeastern Fiordland	New Zealand Journal of Ecology	Journal Article	12	33-46		77	New Zealand			98	4	Fallow			Shooting (Ground)					Dung counts	Cull records			Population size	Spatial				OBS	NonNative
Oja R., Kaasik A., Valdmann H.	2014	Winter severity or supplementary feeding—which matters more for wild boar?	Acta Theriologica	Journal Article	59	553-559	10.1007/s13364-014-0190-0	78	Estonia			45227	6	SS			Diversionary	Shooting (Ground)				Track counts	Cull records			Population size					OBS	Native
Okarma H., Jędrzejewska B., Jędrzejewski W., Krasiński Z.A., Miłkowski L.	1995	The roles of predation, snow cover, acorn crop, and man-related factors on ungulate mortality in BiaÅ‚owieÅ¼a Primeval Forest, Poland	Acta Theriologica	Journal Article	40	197-217		79	Poland			580	12	Red	Roe	SS	Shooting (Ground)					Vehicle-based survey	Cull records			Population size	Survival/Mortality				OBS	Native	Native	Native
Ortiz-Alcaraz A., Aguirre-Munoz A., Mendez-Sanchez F., Ortega-Rubio A.	2016	Feral sheep eradication at Socorro Island, Mexico: a mandatory step to ensure ecological restoration	Interciencia	Journal Article	41	184-189		80	Mexico			132	5	Sheep			Shooting (Aerial)	Shooting (Drivers)	Shooting (Ground)	Trapping		Aerial survey	Vehicle-based survey	Population counts		Presence					BA	NonNative
Padié S., Morellet N., Hewison A.J.M., Martin J.L., Bonnot N., Cargnelutti B., Chamaillé-Jammes S.	2015	Roe deer at risk: Teasing apart habitat selection and landscape constraints in risk exposure at multiple scales	Oikos	Journal Article	124	1536-1546	10.1111/oik.02115	81	France			118	9	Roe			Shooting (Ground)	Shooting (Drivers)				GPS site location data				Spatial	Habitat selection				BA	Native
Parkes J.	1983	Control of feral goats by poisoning with compound 1080 on natural vegetation baits and by shooting	New Zealand Journal of Forestry Science	Journal Article	13	266-274		82	USA			250	2	SS			Trapping	Shooting (Aerial)	Shooting (Drivers)			Population counts	Aerial survey			Presence					BA	NonNative
Parkes J.P., Ramsey D.S.L., MacDonald N., Walker K., McKnight S., Cohen B.S., Morrison S.A.	2010	Rapid eradication of feral pigs (Sus scrofa) from Santa Cruz Island, California	Biological Conservation	Journal Article	143	634-641	10.1016/j.biocon.2009.11.028	83	New Zealand			36	1	Goats			Poisoning	Shooting (Ground)				Dung counts	Cull records			Population size					BA	NonNative
Picardi S., Basille M., Peters W., Ponciano J.M., Boitani L., Cagnacci F.	2019	Movement responses of roe deer to hunting risk	Journal of Wildlife Management	Journal Article	83	43-51	10.1002/jwmg.21576	84	Italy			800	8	Roe			Shooting (Ground)					GPS relocation data				Movement	Spatial				BACI	Native
Pecorella I., Ferretti F., Sforzi A., Macchi E.	2016	Effects of culling on vigilance behaviour and endogenous stress response of female fallow deer	Wildlife Research	Journal Article	43	189-196	10.1071/WR15118	85	Italy			90	3	Fallow			Shooting (Ground)					Behavioural observations	Analysis of faecal samples			Vigilance	Physiology				CI	Native
Poche R.M., Poche D., Franckowiak G., Somers D.J., Briley L.N., Tseveenjav B., Polyakova L.	2018	Field evaluation of low-dose warfarin baits to control wild pigs (Sus scrofa) in North Texas	PLoS ONE	Journal Article	13	2021-01-01	10.1371/journal.pone.0206070	86	USA			24	0	SS			Poisoning					VHF radio relocation data	Camera trap images			Population size					BACI	NonNative
Podgórski T., De Jong S., Bubnicki J.W., Kuijper D.P.J., Churski M., Jȩdrzejewska B.	2016	Drivers of synchronized vigilance in wild boar groups	Behavioral Ecology	Journal Article	27	1097-1103	10.1093/beheco/arw016	87	Poland			1450	2	SS			Shooting (Ground)					Camera trap images				Vigilance					CI	Native
Putman R.	2012	Effects of heavy localised culling on population distribution of red deer at a landscape scale: An analytical modelling approach	European Journal of Wildlife Research	Journal Article	58	781-796	10.1007/s10344-012-0624-4	88	UK			1351	15	Red			Shooting (Ground)					Cull records	Population counts			Population size					OBS	Native
Putman R., Duncan P., Scott R.	2005	Demographic changes in a Scottish red deer population (Cervus elaphus L.) in response to sustained and heavy culling: An analysis of trends in deer populations of Creag Meagaidh National Nature Reserve 1986-2001	Forest Ecology and Management	Journal Article	206	263-281	10.1016/j.foreco.2004.11.006	89	UK			39.4	15	Red			Shooting (Ground)					Cull records	Population counts	Carcass inspection		Population size	Age structure	Fecundity	Body condition		OBS	Native
Putman R., Nelli L., Matthiopoulos J.	2019	Changes in bodyweight and productivity in resource-restricted populations of red deer (Cervus elaphus) in response to deliberate reductions in density	European Journal of Wildlife Research	Journal Article	65		10.1007/s10344-018-1251-5	90	UK			NA	9-35*	Red			Shooting (Ground)					Cull records	Population counts			Fecundity	Body condition				BACI	Native
Quirós-Fernández F., Marcos J., Acevedo P., Gortázar C.	2017	Hunters serving the ecosystem: the contribution of recreational hunting to wild boar population control	European Journal of Wildlife Research	Journal Article	63		10.1007/s10344-017-1107-4	91	Spain			2115.82	13	SS			Shooting (Drivers)					Cull records				Population size					BA	Native
Quy R.J., Massei G., Lambert M.S., Coats J., Miller L.A., Cowan D.P.	2014	Effects of a GnRH vaccine on the movement and activity of free-living wild boar (Sus scrofa)	Wildlife Research	Journal Article	41	185-193	10.1071/WR14035	92	UK			3.27	4	SS			Immunocontraception					VHF radio relocation data	Analysis of blood/tissue samples			Activity	Movement	Physiology			CI	Native
Rainbolt R., Coblentz B.	1999	Restoration of insular ecosystems: control of feral goats on Aldabra Atoll, Republic of Seychelles	Biological Invasions	Journal Article	1	363-375		93	Seychelles			155	2	Goats			Shooting (Ground)					Cull records				Presence					BA	NonNative
Rivrud I.M., Sonkoly K., Lehoczki R., Csányi S., Storvik G.O., Mysterud A.	2013	Hunter selection and long-term trend (1881-2008) of red deer trophy sizes in Hungary	Journal of Applied Ecology	Journal Article	50	168-180	10.1111/1365-2664.12004	94	Hungary			NA	35-127*	Red			Shooting (Ground)					Cull records	Morphometric measurements			Morphology					OBS	Native
Russell B., Letnic M., Fleming P.	2011	Managing feral goat impacts by manipulating their access to water in the rangelands	The Rangeland Journal	Journal Article	33	143-152	10.1071/RJ10070	95	Australia			921.44	2	Goats			Fencing					Dung counts				Population size					BACI	NonNative
Saïd S., Tolon V., Brandt S., Baubet E.	2012	Sex effect on habitat selection in response to hunting disturbance: The study of wild boar	European Journal of Wildlife Research	Journal Article	58	107-115	10.1007/s10344-011-0548-4	96	France			110	9	SS			Shooting (Drivers)					VHF radio relocation data				Habitat selection	Spatial				BA	Native
Sánchez-Prieto C.B., Carranza J., Pérez-González J., Alarcos S., Mateos C.	2010	Effects of small barriers on habitat use by red deer: Implications for conservation practices	Journal for Nature Conservation	Journal Article	18	196-201	10.1016/j.jnc.2009.09.002	97	Spain			68	0	Red			Fencing					Population counts				Spatial					CI	Native
Santos, J.P.V., Acevedo P., Carvalho J., Queiró J., Villamuelas M., Fonseca C., Gortázar C., López-Olvera J.R., Vicente J.	2018	The importance of intrinsic traits, environment and human activities in modulating stress levels in a wild ungulate	Ecological Indicators	Journal Article	89	706-715	10.1016/j.ecolind.2018.02.047	98	Spain	Portugal		2232.29	3	Red			Shooting (Ground)	Shooting (Drivers)				Analysis of faecal samples				Physiology					OBS	Native
Saunders G.	1993	Observations on the Effectiveness of Shooting Feral Pigs from Helicopters	Wildlife Research	Journal Article	20	771-776		99	Australia			120	0	SS			Shooting (Aerial)	Shooting (Ground)	Poisoning	Trapping		Aerial survey	Capture-mark-recapture			Population size					BA	NonNative
Saunders G., Bryant H.	1988	The Evaluation of a Feral Pig Eradication Program during a Simulated Exotic Disease Outbreak	Australian Wildlife Research	Journal Article	15	73-81		100	Australia			120	3	SS			Shooting (Aerial)					Aerial survey				Population size					BA	NonNative
Saunders G., Kay B., Parker B.	1990	Evaluation of a Warfarin Poisoning Programme for Feral Pigs (Sus scrofa)	Australian Wildlife Research	Journal Article	17	525-533		101	Australia			94.4	0	SS			Poisoning	Baiting				Population counts	Cull records	VHF radio relocation data		Population size	Spatial				BA	NonNative
Schlageter A., Haag-Wackernagel D.	2012	Evaluation of an odor repellent for protecting crops from wild boar damage	Journal of Pest Science	Journal Article	85	209-215	10.1007/s10340-012-0415-4	102	Switzerland			518	2	SS			Deterrent (Chemical)					Track counts				Spatial					CI	Native
Schlageter A., Haag-Wackernagel D.	2011	Effectiveness of solar blinkers as a means of crop protection from wild boar damage	Crop Protection	Journal Article	30	1216-1222	10.1016/j.cropro.2011.05.008	103	Switzerland			518	1	SS			Deterrent (Visual)					Camera trap images	Track counts			Spatial					CI	Native
Scillitani L., Monaco A., Toso S.	2010	Do intensive drive hunts affect wild boar (Sus scrofa) spatial behaviour in Italy? Some evidences and management implications	European Journal of Wildlife Research	Journal Article	56	307-318	10.1007/s10344-009-0314-z	104	Italy			200	2	SS			Shooting (Drivers)					VHF radio relocation data				Spatial					BA	Native
Servanty S., Gaillard J.M., Ronchi F., Focardi S., Baubet E., Giminez O.	2011	Influence of harvesting pressure on demographic tactics: Implications for wildlife management	Journal of Applied Ecology	Journal Article	48	835-843	10.1111/j.1365-2664.2011.02017.x	105	France	Italy		170	4-6*	SS			Shooting (Drivers)	Shooting (Ground)	Trapping			Cull records	Carcass inspection	Capture-mark-recapture		Fecundity	Survival/Mortality				OBS	Native
Sharp A., Holmes K., Norton M.	1999	An evaluation of a long-term feral goat control program in Mootwingee National Park and Coturaundee Nature Reserve, far western New South Wales	The Rangeland Journal	Journal Article	21	13-23		106	Australia			689	7	Goats			Shooting (Aerial)	Shooting (Ground)				Cull records				Population size					BA	NonNative
Snow N., VerCauteren K.	2019	Movement responses inform effectiveness and consequences of baiting wild pigs for population control	Crop Protection	Journal Article	124		10.1016/j.cropro.2019.05.029	107	USA			164.9	0	SS			Baiting					GPS relocation data				Spatial					BA	NonNative
Sodeikat G., Pohlmeyer K.	2003	Escape movements of family groups of wild boar Sus scrofa influenced by drive hunts in Lower Saxony, Germany	Wildlife Biology	Journal Article	9	43-49	10.2981/wlb.2003.063	108	Germany			40	1	SS			Shooting (Drivers)					VHF radio relocation data				Spatial					BA	Native
Sönnichsen L., Bokje M., Marchal J., Hofer H., Jedrzejewska B., Kramer-Schadt S., Ortmann S.	2013	Behavioural Responses of European Roe Deer to Temporal Variation in Predation Risk	Ethology	Journal Article	119	233-243	10.1111/eth.12057	109	Poland			115	0	Roe			Shooting (Ground)					Behavioural observations				Vigilance					BA	Native
Sunde P., Olesen C.R., Madsen T.L., Haugaard L.	2009	Behavioural responses of GPS-collared female red deer Cervus elaphus to driven hunts	Wildlife Biology	Journal Article	15	454-460	10.2981/09-012	110	Denmark			14	2	Red			Shooting (Drivers)					GPS relocation data				Spatial	Activity	Habitat selection			BA	Native
Takeshita K., Tanikawa K., Kaji K.	2017	Applicability of a Bayesian state-space model for evaluating the effects of localized culling on subsequent density changes: sika deer as a case study	European Journal of Wildlife Research	Journal Article	63		10.1007/s10344-017-1128-z	111	Japan			743	12	Sika			Shooting (Drivers)					Cull records	Population counts	Dung counts		Population size					OBS	Native
Thompson J., Riethmuller J., Kelly D., Miller E., Scanlan J.C.	2002	Feral goats in south-western Queensland: a permanent component of the grazing lands	The Rangeland Journal	Journal Article	24	268-287		112	Australia			4527	3	Goats			Shooting (Drivers)	Trapping				Aerial survey				Population size					OBS	NonNative
Thurfjell H., Spong G., Ericsson G.	2013	Effects of hunting on wild boar Sus scrofa behaviour	Wildlife Biology	Journal Article	19	87-93	10.2981/12-027	113	Sweden			160	0	SS			Shooting (Drivers)	Shooting (Ground)				GPS relocation data				Spatial	Movement				BA	Native
Toïgo C., Servany S., Gaillard J.M., Brandt S., Baubet E.	2008	Disentangling natural from hunting mortality in an intensively hunted wild boar population	Journal of Wildlife Management	Journal Article	72	1532-1539	10.2193/2007-378	114	France			110	22	SS			Shooting (Ground)					Capture-mark-recapture				Survival/Mortality					OBS	Native
Tsukada H., Fukusama M., Kosako T.	2008	Is cattle grazing an effective deterrent against sika deer (Cervus nippon) intrusion into pastures?	Grassland Science	Journal Article	54	45-51	10.1111/j.1744-697X.2007.00104.x	115	Japan			2.69	2	Sika			Deterrent (Biological)					Camera trap images				Spatial					BA	Native
Twigg L., Lowe T., Everett M., Martin G.	2006	Feral pigs in north-western Australia: Population recovery after 1080 baiting and further control	Wildlife Research	Journal Article	33	417-425	10.1071/WR05098	116	Australia			150	0	SS			Poisoning					GPS site location data	Track counts			Population size					BA	NonNative
Twigg L., Lowe T., Martin G., Everett M.	2005	Feral pigs in north-western Australia: Basic biology, bait consumption, and the efficacy of 1080 baits	Wildlife Research	Journal Article	32	281-296	10.1071/WR04110	117	Australia			150	1	SS			Poisoning					GPS site location data	Track counts			Population size					BA	NonNative
Ueno M., Kaji K., Saitoh T.	2010	Culling Versus Density Effects in Management of a Deer Population	Journal of Wildlife Management	Journal Article	74	1472-1483	10.2193/2009-339	118	Japan			1408	12	Sika			Shooting (Ground)					Cull records				Survival/Mortality	Cohort analysis				OBS	Native
Uno H., Kaji K.	2006	Survival and cause-specific mortality rates of female sika deer in eastern Hokkaido, Japan	Ecological Research	Journal Article	21	215-220	10.1007/s11284-005-0111-4	119	Japan			905	3	Sika			Shooting (Ground)					VHF radio relocation data				Survival/Mortality					BA	Native
van Doormaal N., Ohashi H., Koike S., Kaji K.	2015	Influence of human activities on the activity patterns of Japanese sika deer (Cervus nippon) and wild boar (Sus scrofa) in Central Japan	European Journal of Wildlife Research	Journal Article	61	517-527	10.1007/s10344-015-0922-8	120	Japan			59.1	2	Sika	SS		Shooting (Ground)					Camera trap images				Activity					BA	Native	Native
Wäber K.	2010	Landscape scale deer management	Thesis	Thesis		1-251		121	UK			234	3	Muntjac	Roe		Shooting (Ground)					Distance sampling	Cull records			Population size					OBS	NonNative	Native
Wäber K., Spencer J., Dolman P.	2013	Achieving landscape-scale deer management for biodiversity conservation: The need to consider sources and sinks	Journal of Wildlife Management	Journal Article	77	726-736	10.1002/jwmg.530	122	UK			120	3	Muntjac	Roe		Shooting (Ground)					Distance sampling	Cull records			Population size					OBS	NonNative	Native
Zbyryt A., Bubnicki J.W., Kuijper D.P.J., Dehnhard M., Churski M., Schmidt K.	2018	Do wild ungulates experience higher stress with humans than large carnivores?	Behavioural Ecology	Journal Article	29	19-30	10.1093/beheco/arx142	123	Poland			6150	0	Red	Roe		Shooting (Ground)					Analysis of faecal samples				Physiology					OBS	Native	Native

## Sheet: Intervention
Class	Category	Description
Barriers	Fencing	Man-made continuous barriers
	Gates/Grates	Man-made barriers for entrance/exit points
Capture	Trapping	Whole-animal capture
	Snaring	Part-animal capture
Contraception	Contraception	Administering contraception
Shooting	Shooting (Ground)	Shooting with a gun only
	Shooting (Aerial)	Shooting from an aerial vehicle
	Shooting (Drivers)	Shooting with the assistance of dogs or human drivers (battues), includes mustering
Deterrents	Audible	e.g. playback devices or bird-scarers
	Biological	e.g. grazing livestock
	Chemical	e.g. predator scents
	Visual	e.g. reflectors or lights
Poisoning	Poisoning	Use of lethal poison
Supplementary feeding	Baiting	Provision of food to assist shooting, capture or poisoning
	Diversionary	Provision of food to divert animals away from a site or vulnerable site component (e.g. crop trees)
	Non-specific	Provision of food without explicit reasoning of purpose other than to support population management*
*Studies that examined the effects of supplementary feeding used to increase survival or population growth to support recreational hunting were not included in the systematic map

## Sheet: Outcome
Class	Category	Description
Behaviour	Activity	Activity patterns over time (not spatially-explicit)
	Habitat selection	Space-use with explicit selection of sites or habitat types
	Interactions	Intra- or inter-specific interactions
	Movement	Movement distances, speeds and rates
	Non-specific	E.g. mating, grazing and sitting
	Spatial	Space-use (includes home range sizes, migrations, seasonal movements, distributions etc.)
	Vigilance	E.g. head-up movements
Demography	Age structure	Proportions of individuals per age class
	Birth date	Timing/date of birth
	Cohort analysis	Proportion of individuals of each sex in age classes
	Fecundity	Reproductive output or potential (includes litter size, number of corpora lutea, reproductive success, proportion of pregnant females etc.)
	Genetics	Population genetics
	Population size	Density or abundance
	Presence	Presence or absence
	Sex ratio	Proportions of each sex
	Survival/mortality	Proportion of population or sub-population surviving or dying between time periods
Health	Body condition	Weight, body fat levels, general condition
	Diet	Food types or species consumed
Morphology	Morphology	E.g. shape and size of antlers
Physiology	Physiology	E.g. level of stress hormones
